# Supplementary material for: Neuroanatomy of the spleen: Mapping the relationship between sympathetic neurons and lymphocytes
Source: PLoS One. 2017 Jul 28;12(7):e0182416. doi: 10.1371/journal.pone.0182416 (PMC5533443; doi:10.1371/journal.pone.0182416)
Supplement: S1 File — Using Imaris, ChAT-GFP+ lymphocytes and the surfaces of axons using the built-in “spots” and surfaces modeling tools. Distance from the modeled ChAT-GFP+ lymphocytes and the closest surface of a TH+ neuron were calculated using MatLAB. Histogram bins were constructed and the frequency of cells within that distance were calculated. Results were averaged for six mice. (XLSX) [file pone.0182416.s001.xlsx]

## Sheet: all data
			Mouse ID					NB: numbers are frequency of cells within the specified distance.
distance (um)	160510-spl6	160512-spl3	160507-spl10	crdss23	crdss24	crdss25
0	0	0	0	0	0	0
5	0.0172289	0.0141127	0.0166608	0.0197894	0.0135176	0.037858
10	0.0469713	0.0357826	0.0492772	0.0469317	0.0359718	0.101394
15	0.0444324	0.0299554	0.0520099	0.0404866	0.0388255	0.0812027
20	0.0515053	0.03296	0.0576516	0.0453885	0.0405527	0.0725337
25	0.0525934	0.0353273	0.0567701	0.0458424	0.0434815	0.0661692
30	0.0453391	0.0359647	0.0540374	0.0473856	0.0467107	0.0621091
35	0.0420747	0.0349631	0.0529795	0.0541939	0.0477621	0.0635356
40	0.0486036	0.0368752	0.0580042	0.0526507	0.0462601	0.0686931
45	0.0480595	0.0417919	0.0538611	0.0542847	0.0514419	0.0607923
50	0.0495103	0.0435218	0.0543018	0.0552832	0.0556473	0.055964
55	0.0498731	0.0409724	0.0539492	0.0551017	0.0495644	0.0540985
60	0.0486036	0.0441592	0.0506876	0.0508351	0.0488135	0.0525623
65	0.0505985	0.0446144	0.0453984	0.0507444	0.0509913	0.0441128
70	0.0478781	0.041974	0.0420487	0.0492012	0.0487384	0.0337979
75	0.0462459	0.0449786	0.037024	0.0426652	0.044608	0.0346757
80	0.0397171	0.0417008	0.0325282	0.0392157	0.0422049	0.0309448
85	0.0420747	0.0387872	0.0366714	0.0365832	0.0421298	0.0199715
90	0.0350018	0.0391514	0.0290903	0.0365832	0.0370982	0.0171184
95	0.0348205	0.0368752	0.0275917	0.0299564	0.0327426	0.0123999
100	0.0326442	0.0337795	0.023713	0.0255084	0.0304896	0.009876
105	0.0221255	0.03296	0.0200987	0.0253268	0.0252328	0.00702293
110	0.0190424	0.0298643	0.0180712	0.0196986	0.0237309	0.00416987
115	0.0181357	0.0244013	0.0140162	0.0152505	0.0196756	0.00318227
120	0.0143272	0.0225804	0.0130465	0.011801	0.016146	0.00252387
125	0.0145085	0.0189384	0.00766925	0.0111656	0.0132923	0.000877867
130	0.0105187	0.0168442	0.00749295	0.00735294	0.0119405	0.00120707
135	0.00743562	0.0143859	0.00537729	0.0067175	0.0108141	0.000438933
140	0.00634748	0.0131112	0.00484838	0.0043573	0.00660859	0.000548667
145	0.00362713	0.0111991	0.00423131	0.00571895	0.00585761	0.000109733
150	0.00272035	0.0102886	0.00317348	0.00399419	0.00510664	0.000109733
155	0.00235764	0.00828553	0.00273272	0.0023602	0.00382998	0
160	0.00217628	0.00710188	0.00229196	0.00145243	0.003079	0
165	0.00145085	0.00564509	0.00193935	0.00108932	0.00112646	0
170	0.000181357	0.00518984	0.00176305	0.00108932	0.00157705	0
175	0.00054407	0.00382409	0.00158674	0.000998548	0.00135176	0
180	0	0.00464354	0.0018512	0.000363108	0.000901172	0
185	0.000362713	0.00300464	0.000793371	0.000453885	0.000675879	0
190	0.000362713	0.0021852	0.00167489	0.000635439	0.000225293	0
195	0	0.00172995	0.000793371	0.000544662	0.000450586	0
200	0	0.0012747	0.000617066	0.000363108	0	0
205	0	0.00118365	0.000617066	0.000181554	0.000300391	0
210	0	0.00118365	0.000264457	0.000272331	0.000375488	0
215	0	0.00118365	0.000617066	0	0	0
220	0	0.0021852	0.000176305	9.07771e-05	0	0
225	0	0.000910498	0	0	0	0
230	0	0.00118365	0	0	7.50976e-05	0
235	0	0.000637349	0	0	0	0
240	0	0.0010926	0	9.07771e-05	0	0
245	0	0.000910498	0	0	0	0
250	0	0.000364199	0	0	0	0
255	0	0.0010926	0	0	0	0
260	0	0.000364199	0	0	0	0
265	0	0.000364199	0	0	7.50976e-05	0
270	0	0.000546299	0	0	0	0
275	0	9.10498e-05	0	0	0	0
280	0	0.000273149	0	0	0	0
285	0	0.000273149	0	0	0	0
290	0	0.000364199	0	0	0	0
295	0	0	0	0	0	0
300	0	0	0	0	0	0
305	0	9.10498e-05	0	0	0	0
310	0	0	0	0	0	0
315	0	0	0	0	0	0

## Sheet: within 5 microns
			Mouse ID					NB: numbers are frequency of cells within the specified distance.
distance (um)	160510-spl6	160512-spl3	160507-spl10	crdss23	crdss24	crdss25
0	0	0	0	0	0	0
0.25	0	0	0	0	0	0
0.5	0	0	8.81523e-05	0	0	0
0.75	0	0	0	0	0	0
1	0	9.10498e-05	0	0	0	0
1.25	0	0	8.81523e-05	0	0	0
1.5	0	0	0	0	0	0
1.75	0	9.10498e-05	0	0	0	0.000109733
2	0	9.10498e-05	8.81523e-05	0	0	0.000438933
2.25	0	0	8.81523e-05	9.07771e-05	0	0.000109733
2.5	0.000181357	0.0001821	0.000264457	9.07771e-05	0.000375488	0.0006584
2.75	0.000362713	0.000273149	0.000352609	0.000453885	0.000375488	0.000877867
3	0.00054407	0.000364199	0.000793371	0.00127088	0.000750976	0.000877867
3.25	0.00163221	0.0012747	0.00141044	0.00136166	0.000826074	0.0019752
3.5	0.00145085	0.00118365	0.00141044	0.00181554	0.00127666	0.00285307
3.75	0.00217628	0.00118365	0.00149859	0.00263253	0.00180234	0.00307253
4	0.0012695	0.0012747	0.00264457	0.0019971	0.000976269	0.00471853
4.25	0.00235764	0.00191205	0.00238011	0.00226943	0.00157705	0.004938
4.5	0.0029017	0.00191205	0.00158674	0.00263253	0.00187744	0.00537693
4.75	0.00253899	0.00245834	0.00229196	0.00254176	0.00195254	0.0059256
5	0.00181357	0.001821	0.00167489	0.00263253	0.00172725	0.0059256
More

## Sheet: cumulative
											Average for six experimental, with SD and confidence intervals.
			Mouse ID
distance (um)	160510-spl6	160512-spl3	160507-spl10	crdss23	crdss24	crdss25	NB: numbers are frequency of cells within the specified distance.				average	st dev	95% conf	ave+95%	ave-95%
0	0	0	0	0	0	0					0	0		0	0
1	0	9.10498e-05	8.81523e-05	0	0	0					2.9867e-05	4.62789e-05	3.70301e-05	6.68971e-05	-7.1631e-06
2	0	0.000273149	0.000264457	0	0	0.000548667					0.000181046	0.000223123	0.000178532	0.000359577	2.51357e-06
3	0.00108814	0.0010926	0.00176305	0.00190632	0.00150195	0.00307253					0.00173743	0.000735462	0.000588481	0.00232591	0.00114895
4	0.00761697	0.00600929	0.00872708	0.00971314	0.0063833	0.0156919					0.00902361	0.00355148	0.00284172	0.0118653	0.00618188
5	0.0172289	0.0141127	0.0166608	0.0197894	0.0135176	0.037858					0.0198612	0.00910328	0.00728401	0.0271452	0.0125772
10	0.0642002	0.0498953	0.0659379	0.0667211	0.0494893	0.139252					0.0725826	0.0335903	0.0268773	0.0994599	0.0457052
15	0.108633	0.0798507	0.117948	0.107208	0.0883148	0.220454					0.120401	0.0509963	0.0408048	0.161206	0.0795966
20	0.160138	0.112811	0.175599	0.152596	0.128868	0.292988					0.1705	0.0640602	0.0512579	0.221758	0.119242
25	0.212731	0.148138	0.23237	0.198439	0.172349	0.359157					0.220531	0.0741195	0.0593069	0.279838	0.161224
30	0.25807	0.184103	0.286407	0.245824	0.21906	0.421266					0.269122	0.0822753	0.0658327	0.334954	0.203289
35	0.300145	0.219066	0.339386	0.300018	0.266822	0.484802					0.318373	0.0909162	0.0727467	0.39112	0.245626
40	0.348749	0.255941	0.397391	0.352669	0.313082	0.553495					0.370221	0.101412	0.0811446	0.451366	0.289076
45	0.396808	0.297733	0.451252	0.406954	0.364524	0.614287					0.421926	0.107179	0.0857596	0.507686	0.336167
50	0.446318	0.341255	0.505554	0.462237	0.420171	0.670251					0.474298	0.110393	0.0883312	0.562629	0.385966
55	0.496192	0.382227	0.559503	0.517338	0.469736	0.72435					0.524891	0.114243	0.091412	0.616303	0.433479
60	0.544795	0.426386	0.61019	0.568174	0.518549	0.776912					0.574168	0.11682	0.0934736	0.667641	0.480694
65	0.595394	0.471001	0.655589	0.618918	0.56954	0.821025					0.621911	0.115766	0.0926307	0.714542	0.52928
70	0.643272	0.512975	0.697638	0.668119	0.618279	0.854823					0.665851	0.112134	0.0897241	0.755575	0.576127
75	0.689518	0.557953	0.734661	0.710784	0.662887	0.889499					0.70755	0.108213	0.0865866	0.794137	0.620964
80	0.729235	0.599654	0.76719	0.75	0.705092	0.920443					0.745269	0.104177	0.0833572	0.828626	0.661912
85	0.771309	0.638441	0.803861	0.786583	0.747221	0.940415					0.781305	0.0974928	0.078009	0.859314	0.703296
90	0.806311	0.677593	0.832951	0.823166	0.78432	0.957533					0.813646	0.0901013	0.0720947	0.88574	0.741551
95	0.841132	0.714468	0.860543	0.853123	0.817062	0.969933					0.84271	0.08212	0.0657085	0.908419	0.777002
100	0.873776	0.748247	0.884256	0.878631	0.847552	0.979809					0.868712	0.0743878	0.0595215	0.928233	0.80919
105	0.895901	0.781207	0.904355	0.903958	0.872785	0.986832					0.89084	0.0662422	0.0530038	0.943843	0.837836
110	0.914944	0.811072	0.922426	0.923656	0.896515	0.991002					0.909936	0.0581296	0.0465125	0.956448	0.863423
115	0.933079	0.835473	0.936442	0.938907	0.916191	0.994184					0.925713	0.0515086	0.0412147	0.966928	0.884498
120	0.947407	0.858053	0.949489	0.950708	0.932337	0.996708					0.939117	0.0452651	0.036219	0.975336	0.902898
125	0.961915	0.876992	0.957158	0.961874	0.945629	0.997586					0.950192	0.039869	0.0319013	0.982094	0.918291
130	0.972434	0.893836	0.964651	0.969227	0.95757	0.998793					0.959418	0.0350651	0.0280574	0.987476	0.931361
135	0.979869	0.908222	0.970028	0.975944	0.968384	0.999232					0.966947	0.0308236	0.0246635	0.99161	0.942283
140	0.986217	0.921333	0.974877	0.980301	0.974992	0.999781					0.972917	0.0269151	0.0215362	0.994453	0.951381
145	0.989844	0.932532	0.979108	0.98602	0.98085	0.99989					0.978041	0.0234966	0.0188009	0.996842	0.95924
150	0.992564	0.942821	0.982281	0.990015	0.985957	1					0.982273	0.0202492	0.0162024	0.998475	0.966071
155	0.994922	0.951106	0.985014	0.992375	0.989787	1					0.985534	0.0175944	0.0140782	0.999612	0.971456
160	0.997098	0.958208	0.987306	0.993827	0.992866	1					0.988218	0.0153112	0.0122513	1.00047	0.975966
165	0.998549	0.963853	0.989245	0.994916	0.993992	1					0.990093	0.0133968	0.0107195	1.00081	0.979373
170	0.998731	0.969043	0.991008	0.996006	0.995569	1					0.991726	0.0115381	0.00923224	1.00096	0.982494
175	0.999275	0.972867	0.992595	0.997004	0.996921	1					0.99311	0.0102489	0.00820069	1.00131	0.98491
180	0.999275	0.977511	0.994446	0.997367	0.997822	1					0.994404	0.00849575	0.00679789	1.0012	0.987606
185	0.999637	0.980515	0.99524	0.997821	0.998498	1					0.995285	0.00743068	0.00594568	1.00123	0.98934
190	1	0.982701	0.996915	0.998457	0.998723	1					0.996133	0.00667921	0.00534438	1.00148	0.990788
195	1	0.98443	0.997708	0.999001	0.999174	1					0.996719	0.00607868	0.00486387	1.00158	0.991855
200	1	0.985705	0.998325	0.999365	0.999174	1					0.997095	0.00561413	0.00449215	1.00159	0.992603
205	1	0.986889	0.998942	0.999546	0.999474	1					0.997475	0.00520111	0.00416168	1.00164	0.993314
210	1	0.988072	0.999207	0.999818	0.99985	1					0.997825	0.00478655	0.00382997	1.00165	0.993995
215	1	0.989256	0.999824	0.999818	0.99985	1					0.998125	0.00434549	0.00347705	1.0016	0.994648
220	1	0.991441	1	0.999909	0.99985	1					0.998533	0.00347494	0.00278048	1.00131	0.995753
225	1	0.992352	1	0.999909	0.99985	1					0.998685	0.0031033	0.00248311	1.00117	0.996202
230	1	0.993535	1	0.999909	0.999925	1					0.998895	0.00262591	0.00210113	1.001	0.996794
235	1	0.994173	1	0.999909	0.999925	1					0.999001	0.00236575	0.00189296	1.00089	0.997108
240	1	0.995265	1	1	0.999925	1					0.999198	0.00192699	0.00154189	1.00074	0.997657
245	1	0.996176	1	1	0.999925	1					0.99935	0.00155534	0.00124451	1.00059	0.998106
250	1	0.99654	1	1	0.999925	1					0.999411	0.00140668	0.00112556	1.00054	0.998285
255	1	0.997633	1	1	0.999925	1					0.999593	0.000960782	0.000768772	1.00036	0.998824
260	1	0.997997	1	1	0.999925	1					0.999654	0.000812184	0.000649871	1.0003	0.999004
265	1	0.998361	1	1	1	1					0.999727	0.000669077	0.000535363	1.00026	0.999191
270	1	0.998907	1	1	1	1					0.999818	0.000446051	0.000356909	1.00017	0.999461
275	1	0.998998	1	1	1	1					0.999833	0.00040888	0.000327166	1.00016	0.999506
280	1	0.999272	1	1	1	1					0.999879	0.000297367	0.000237939	1.00012	0.999641
285	1	0.999545	1	1	1	1					0.999924	0.000185855	0.000148712	1.00007	0.999775
290	1	0.999909	1	1	1	1					0.999985	3.71709e-05	2.97424e-05	1.00001	0.999955
295	1	0.999909	1	1	1	1					0.999985	3.71709e-05	2.97424e-05	1.00001	0.999955
300	1	0.999909	1	1	1	1					0.999985	3.71709e-05	2.97424e-05	1.00001	0.999955
305	1	1	1	1	1	1					1	2.48253e-16	1.9864e-16	1	1
310	1	1	1	1	1	1					1	2.48253e-16	1.9864e-16	1	1
315	1	1	1	1	1	1					1	2.48253e-16	1.9864e-16	1	1
